# Supplementary material for: Psychometric evaluation and community norms of the Somatic Symptom Scale-8 based on a representative German sample
Source: Front Psychiatry. 2026 May 22;17:1851921. doi: 10.3389/fpsyt.2026.1851921 (PMC13236644; doi:10.3389/fpsyt.2026.1851921)
Supplement: Supplementary file 1 [file DataSheet1.xlsx]

## Sheet: Supplementary Data Sheet 1
gender	age group	n	sss8 sum score	smoothed cumulative percentile [95%CI]
Men	<25	124	0	58.0 [48.9; 66.8]
Men	25–34	199	0	33.8 [26.9; 40.9]
Men	35–44	148	0	25.2 [18.4; 32.4]
Men	45–54	204	0	21.2 [15.7; 27.4]
Men	55–64	266	0	14.5 [10.2; 19.1]
Men	65–74	177	0	7.4 [2.7; 11.2]
Men	≥75	99	0	3.4 [<0.1; 7.2]
Men	<25	124	1	72.1 [64.9; 79.0]
Men	25–34	199	1	53.1 [47.1; 59.0]
Men	35–44	148	1	44.5 [37.3; 51.4]
Men	45–54	204	1	35.1 [29.2; 40.9]
Men	55–64	266	1	26.8 [21.9; 32.0]
Men	65–74	177	1	17.5 [12.6; 23.1]
Men	≥75	99	1	9.3 [4.8; 14.5]
Men	<25	124	2	81.5 [74.8; 87.6]
Men	25–34	199	2	67.1 [61.1; 73.0]
Men	35–44	148	2	58.3 [50.8; 65.8]
Men	45–54	204	2	47.6 [41.1; 53.3]
Men	55–64	266	2	38.2 [32.8; 44.0]
Men	65–74	177	2	29.2 [23.9; 35.7]
Men	≥75	99	2	15.2 [9.5; 22.3]
Men	<25	124	3	87.6 [81.7; 92.9]
Men	25–34	199	3	77.1 [71.5; 82.5]
Men	35–44	148	3	68.0 [61.4; 75.1]
Men	45–54	204	3	58.7 [52.3; 64.4]
Men	55–64	266	3	48.6 [43.3; 54.1]
Men	65–74	177	3	41.5 [35.7; 47.7]
Men	≥75	99	3	21.4 [14.2; 29.3]
Men	<25	124	4	91.3 [86.5; 95.6]
Men	25–34	199	4	84.0 [79.3; 88.5]
Men	35–44	148	4	74.8 [68.6; 80.7]
Men	45–54	204	4	68.2 [62.1; 73.6]
Men	55–64	266	4	57.8 [52.3; 63.2]
Men	65–74	177	4	53.0 [46.6; 59.4]
Men	≥75	99	4	28.1 [19.9; 36.7]
Men	<25	124	5	93.7 [89.4; 97.2]
Men	25–34	199	5	88.8 [84.7; 92.5]
Men	35–44	148	5	80.0 [73.7; 85.2]
Men	45–54	204	5	75.9 [70.0; 81.0]
Men	55–64	266	5	65.4 [60.1; 70.8]
Men	65–74	177	5	62.6 [56.0; 69.1]
Men	≥75	99	5	35.5 [26.5; 44.5]
Men	<25	124	6	95.5 [91.7; 98.5]
Men	25–34	199	6	92.4 [88.9; 95.5]
Men	35–44	148	6	84.3 [78.6; 88.9]
Men	45–54	204	6	81.7 [76.2; 86.5]
Men	55–64	266	6	71.6 [66.6; 76.7]
Men	65–74	177	6	69.9 [63.2; 76.4]
Men	≥75	99	6	43.6 [35.0; 52.5]
Men	<25	124	7	96.8 [93.8; 99.3]
Men	25–34	199	7	94.8 [92.0; 97.3]
Men	35–44	148	7	87.8 [82.7; 91.8]
Men	45–54	204	7	86.1 [81.2; 90.3]
Men	55–64	266	7	76.5 [72.0; 81.2]
Men	65–74	177	7	75.3 [69.1; 81.3]
Men	≥75	99	7	51.8 [43.3; 60.8]
Men	<25	124	8	97.8 [95.4; 99.8]
Men	25–34	199	8	96.5 [94.2; 98.4]
Men	35–44	148	8	90.6 [86.3; 93.9]
Men	45–54	204	8	89.3 [85.2; 92.9]
Men	55–64	266	8	80.5 [76.1; 84.8]
Men	65–74	177	8	79.4 [73.5; 84.8]
Men	≥75	99	8	59.6 [51.2; 68.3]
Men	<25	124	9	98.4 [96.3; 99.9]
Men	25–34	199	9	97.6 [95.6; 99.0]
Men	35–44	148	9	92.8 [88.8; 95.8]
Men	45–54	204	9	91.7 [88.0; 94.7]
Men	55–64	266	9	83.6 [79.4; 87.7]
Men	65–74	177	9	82.6 [77.1; 87.7]
Men	≥75	99	9	66.6 [57.6; 75.3]
Men	<25	124	10	98.8 [96.9; 99.9]
Men	25–34	199	10	98.3 [96.5; 99.5]
Men	35–44	148	10	94.4 [90.9; 97.2]
Men	45–54	204	10	93.6 [90.1; 96.0]
Men	55–64	266	10	86.3 [82.3; 90.1]
Men	65–74	177	10	85.4 [80.4; 90.2]
Men	≥75	99	10	72.4 [63.7; 80.9]
Men	<25	124	11	99.0 [97.3; >99.9]
Men	25–34	199	11	98.8 [97.2; 99.8]
Men	35–44	148	11	95.6 [92.3; 98.3]
Men	45–54	204	11	95.0 [92.1; 97.3]
Men	55–64	266	11	88.5 [84.7; 91.9]
Men	65–74	177	11	87.9 [83.5; 92.1]
Men	≥75	99	11	76.9 [68.9; 85.0]
Men	<25	124	12	99.2 [97.4; >99.9]
Men	25–34	199	12	99.2 [97.7; >99.9]
Men	35–44	148	12	96.4 [93.3; 99.0]
Men	45–54	204	12	96.1 [93.7; 98.2]
Men	55–64	266	12	90.4 [87.1; 93.6]
Men	65–74	177	12	90.1 [86.1; 93.7]
Men	≥75	99	12	80.6 [73.3; 87.9]
Men	<25	124	13	99.2 [97.4; >99.9]
Men	25–34	199	13	99.4 [98.2; >99.9]
Men	35–44	148	13	96.9 [94.1; 99.3]
Men	45–54	204	13	97.0 [94.8; 98.8]
Men	55–64	266	13	92.0 [88.9; 94.8]
Men	65–74	177	13	92.0 [88.0; 95.3]
Men	≥75	99	13	83.6 [76.4; 90.2]
Men	<25	124	14	99.2 [97.4; >99.9]
Men	25–34	199	14	99.5 [98.5; >99.9]
Men	35–44	148	14	97.3 [94.6; 99.5]
Men	45–54	204	14	97.6 [95.5; 99.3]
Men	55–64	266	14	93.3 [90.5; 96.0]
Men	65–74	177	14	93.5 [89.9; 96.5]
Men	≥75	99	14	86.2 [79.5; 92.4]
Men	<25	124	15	99.2 [97.4; >99.9]
Men	25–34	199	15	99.6 [98.8; >99.9]
Men	35–44	148	15	97.6 [95.1; 99.8]
Men	45–54	204	15	98.1 [96.1; 99.7]
Men	55–64	266	15	94.5 [92.0; 96.8]
Men	65–74	177	15	94.7 [91.4; 97.5]
Men	≥75	99	15	88.7 [82.7; 94.1]
Men	<25	124	16	99.2 [97.5; >99.9]
Men	25–34	199	16	99.7 [99.1; >99.9]
Men	35–44	148	16	97.9 [95.5; 99.9]
Men	45–54	204	16	98.4 [96.5; >99.9]
Men	55–64	266	16	95.5 [93.2; 97.6]
Men	65–74	177	16	95.7 [92.5; 98.2]
Men	≥75	99	16	90.9 [85.6; 95.5]
Men	<25	124	17	99.2 [97.6; >99.9]
Men	25–34	199	17	99.8 [99.4; >99.9]
Men	35–44	148	17	98.2 [95.8; >99.9]
Men	45–54	204	17	98.7 [96.9; >99.9]
Men	55–64	266	17	96.4 [94.2; 98.2]
Men	65–74	177	17	96.5 [93.7; 98.6]
Men	≥75	99	17	92.8 [87.9; 96.7]
Men	<25	124	18	99.3 [97.7; >99.9]
Men	25–34	199	18	99.8 [99.6; >99.9]
Men	35–44	148	18	98.4 [96.2; >99.9]
Men	45–54	204	18	98.9 [97.2; >99.9]
Men	55–64	266	18	97.2 [95.1; 98.7]
Men	65–74	177	18	97.2 [94.6; 99.1]
Men	≥75	99	18	94.5 [89.7; 97.9]
Men	<25	124	19	99.4 [98.0; >99.9]
Men	25–34	199	19	99.9 [99.7; >99.9]
Men	35–44	148	19	98.6 [96.7; >99.9]
Men	45–54	204	19	99.1 [97.6; >99.9]
Men	55–64	266	19	97.8 [95.9; 99.2]
Men	65–74	177	19	97.8 [95.6; 99.5]
Men	≥75	99	19	95.8 [91.6; 98.8]
Men	<25	124	20	99.5 [98.4; >99.9]
Men	25–34	199	20	99.9 [99.8; >99.9]
Men	35–44	148	20	98.8 [97.2; >99.9]
Men	45–54	204	20	99.3 [98.1; >99.9]
Men	55–64	266	20	98.4 [96.8; 99.6]
Men	65–74	177	20	98.4 [96.7; 99.8]
Men	≥75	99	20	96.9 [93.3; 99.5]
Men	<25	124	21	99.6 [98.8; >99.9]
Men	25–34	199	21	99.9 [99.9; >99.9]
Men	35–44	148	21	99.1 [97.7; >99.9]
Men	45–54	204	21	99.4 [98.4; >99.9]
Men	55–64	266	21	98.9 [97.6; 99.8]
Men	65–74	177	21	98.9 [97.7; 99.9]
Men	≥75	99	21	97.6 [94.7; >99.9]
Men	<25	124	22	99.7 [99.2; >99.9]
Men	25–34	199	22	>99.9 [99.9; >99.9]
Men	35–44	148	22	99.2 [98.2; >99.9]
Men	45–54	204	22	99.5 [98.9; >99.9]
Men	55–64	266	22	99.2 [98.3; 99.9]
Men	65–74	177	22	99.4 [98.6; >99.9]
Men	≥75	99	22	98.2 [96.0; >99.9]
Men	<25	124	23	99.8 [99.4; >99.9]
Men	25–34	199	23	>99.9 [>99.9; >99.9]
Men	35–44	148	23	99.4 [98.6; >99.9]
Men	45–54	204	23	99.6 [99.1; >99.9]
Men	55–64	266	23	99.5 [98.8; 99.9]
Men	65–74	177	23	99.7 [99.2; >99.9]
Men	≥75	99	23	98.7 [97.1; >99.9]
Men	<25	124	24	99.9 [99.6; >99.9]
Men	25–34	199	24	>99.9 [>99.9; >99.9]
Men	35–44	148	24	99.6 [99.0; >99.9]
Men	45–54	204	24	99.7 [99.4; >99.9]
Men	55–64	266	24	99.7 [99.2; >99.9]
Men	65–74	177	24	99.9 [99.4; >99.9]
Men	≥75	99	24	99.1 [97.9; >99.9]
Men	<25	124	25	99.9 [99.8; >99.9]
Men	25–34	199	25	>99.9 [>99.9; >99.9]
Men	35–44	148	25	99.7 [99.3; >99.9]
Men	45–54	204	25	99.8 [99.5; >99.9]
Men	55–64	266	25	99.8 [99.4; >99.9]
Men	65–74	177	25	>99.9 [99.7; >99.9]
Men	≥75	99	25	99.4 [98.5; >99.9]
Men	<25	124	26	>99.9 [99.9; >99.9]
Men	25–34	199	26	>99.9 [>99.9; >99.9]
Men	35–44	148	26	99.8 [99.6; >99.9]
Men	45–54	204	26	99.9 [99.7; >99.9]
Men	55–64	266	26	99.9 [99.7; >99.9]
Men	65–74	177	26	>99.9 [99.9; >99.9]
Men	≥75	99	26	99.6 [99.1; >99.9]
Men	<25	124	27	>99.9 [99.9; >99.9]
Men	25–34	199	27	>99.9 [>99.9; >99.9]
Men	35–44	148	27	99.9 [99.8; >99.9]
Men	45–54	204	27	>99.9 [99.9; >99.9]
Men	55–64	266	27	>99.9 [99.8; >99.9]
Men	65–74	177	27	>99.9 [>99.9; >99.9]
Men	≥75	99	27	99.8 [99.5; >99.9]
Men	<25	124	28	>99.9 [>99.9; >99.9]
Men	25–34	199	28	>99.9 [>99.9; >99.9]
Men	35–44	148	28	>99.9 [99.9; >99.9]
Men	45–54	204	28	>99.9 [>99.9; >99.9]
Men	55–64	266	28	>99.9 [>99.9; >99.9]
Men	65–74	177	28	>99.9 [>99.9; >99.9]
Men	≥75	99	28	>99.9 [99.9; >99.9]
Men	<25	124	29	>99.9 [>99.9; >99.9]
Men	25–34	199	29	>99.9 [>99.9; >99.9]
Men	35–44	148	29	>99.9 [>99.9; >99.9]
Men	45–54	204	29	>99.9 [>99.9; >99.9]
Men	55–64	266	29	>99.9 [>99.9; >99.9]
Men	65–74	177	29	>99.9 [>99.9; >99.9]
Men	≥75	99	29	>99.9 [>99.9; >99.9]
Men	<25	124	30	>99.9 [>99.9; >99.9]
Men	25–34	199	30	>99.9 [>99.9; >99.9]
Men	35–44	148	30	>99.9 [>99.9; >99.9]
Men	45–54	204	30	>99.9 [>99.9; >99.9]
Men	55–64	266	30	>99.9 [>99.9; >99.9]
Men	65–74	177	30	>99.9 [>99.9; >99.9]
Men	≥75	99	30	>99.9 [>99.9; >99.9]
Men	<25	124	31	>99.9 [>99.9; >99.9]
Men	25–34	199	31	>99.9 [>99.9; >99.9]
Men	35–44	148	31	>99.9 [>99.9; >99.9]
Men	45–54	204	31	>99.9 [>99.9; >99.9]
Men	55–64	266	31	>99.9 [>99.9; >99.9]
Men	65–74	177	31	>99.9 [>99.9; >99.9]
Men	≥75	99	31	>99.9 [>99.9; >99.9]
Men	<25	124	32	>99.9 [>99.9; >99.9]
Men	25–34	199	32	>99.9 [>99.9; >99.9]
Men	35–44	148	32	>99.9 [>99.9; >99.9]
Men	45–54	204	32	>99.9 [>99.9; >99.9]
Men	55–64	266	32	>99.9 [>99.9; >99.9]
Men	65–74	177	32	>99.9 [>99.9; >99.9]
Men	≥75	99	32	>99.9 [>99.9; >99.9]
Women	<25	101	0	32.6 [22.8; 42.3]
Women	25–34	190	0	22.5 [16.6; 28.9]
Women	35–44	219	0	15.1 [10.1; 20.5]
Women	45–54	229	0	17.9 [12.6; 23.1]
Women	55–64	221	0	13.7 [9.3; 18.1]
Women	65–74	199	0	5.3 [1.9; 8.8]
Women	≥75	138	0	2.8 [<0.1; 6.2]
Women	<25	101	1	49.1 [39.5; 57.7]
Women	25–34	190	1	38.2 [32.3; 44.4]
Women	35–44	219	1	31.3 [26.0; 37.1]
Women	45–54	229	1	32.3 [26.6; 37.5]
Women	55–64	221	1	23.8 [18.8; 29.5]
Women	65–74	199	1	13.5 [9.7; 17.9]
Women	≥75	138	1	6.8 [3.6; 11.0]
Women	<25	101	2	62.1 [52.8; 70.4]
Women	25–34	190	2	51.1 [44.9; 57.6]
Women	35–44	219	2	45.0 [39.0; 51.0]
Women	45–54	229	2	44.3 [37.8; 50.5]
Women	55–64	221	2	34.2 [28.6; 40.5]
Women	65–74	199	2	22.6 [18.1; 28.0]
Women	≥75	138	2	12.0 [7.9; 16.9]
Women	<25	101	3	72.3 [64.4; 79.9]
Women	25–34	190	3	61.4 [55.5; 67.8]
Women	35–44	219	3	56.3 [50.5; 62.2]
Women	45–54	229	3	54.3 [47.9; 60.7]
Women	55–64	221	3	44.4 [38.5; 50.9]
Women	65–74	199	3	32.2 [27.0; 37.9]
Women	≥75	138	3	18.0 [12.7; 23.5]
Women	<25	101	4	79.9 [73.2; 86.3]
Women	25–34	190	4	69.5 [63.6; 75.3]
Women	35–44	219	4	65.6 [59.8; 71.2]
Women	45–54	229	4	62.8 [56.7; 69.0]
Women	55–64	221	4	53.9 [47.9; 60.1]
Women	65–74	199	4	41.7 [35.6; 47.7]
Women	≥75	138	4	24.5 [17.8; 30.9]
Women	<25	101	5	85.6 [79.4; 91.5]
Women	25–34	190	5	75.4 [69.5; 81.1]
Women	35–44	219	5	72.8 [67.4; 78.5]
Women	45–54	229	5	70.1 [64.2; 75.8]
Women	55–64	221	5	62.1 [56.0; 68.4]
Women	65–74	199	5	50.7 [44.3; 56.7]
Women	≥75	138	5	31.3 [23.9; 37.9]
Women	<25	101	6	89.6 [83.8; 95.0]
Women	25–34	190	6	79.6 [73.7; 85.2]
Women	35–44	219	6	78.4 [73.2; 83.7]
Women	45–54	229	6	76.5 [71.1; 81.5]
Women	55–64	221	6	68.7 [63.0; 74.7]
Women	65–74	199	6	58.9 [53.0; 64.6]
Women	≥75	138	6	38.0 [30.4; 44.9]
Women	<25	101	7	92.3 [87.3; 97.2]
Women	25–34	190	7	82.6 [77.1; 87.8]
Women	35–44	219	7	82.6 [77.8; 87.4]
Women	45–54	229	7	81.8 [76.8; 86.1]
Women	55–64	221	7	74.1 [68.6; 79.3]
Women	65–74	199	7	66.3 [60.5; 71.4]
Women	≥75	138	7	44.6 [37.0; 51.4]
Women	<25	101	8	94.1 [90.0; 98.2]
Women	25–34	190	8	84.7 [79.6; 89.4]
Women	35–44	219	8	85.7 [81.5; 90.0]
Women	45–54	229	8	86.1 [81.7; 89.7]
Women	55–64	221	8	78.4 [73.2; 83.4]
Women	65–74	199	8	72.7 [67.0; 77.8]
Women	≥75	138	8	50.9 [42.8; 58.1]
Women	<25	101	9	95.3 [91.7; 98.7]
Women	25–34	190	9	86.4 [81.5; 90.9]
Women	35–44	219	9	88.3 [84.1; 92.1]
Women	45–54	229	9	89.5 [85.5; 92.7]
Women	55–64	221	9	81.9 [77.0; 86.6]
Women	65–74	199	9	78.2 [72.7; 82.7]
Women	≥75	138	9	56.8 [48.2; 64.4]
Women	<25	101	10	96.2 [93.0; 99.0]
Women	25–34	190	10	88.1 [83.7; 92.3]
Women	35–44	219	10	90.4 [86.7; 93.8]
Women	45–54	229	10	92.0 [88.3; 94.9]
Women	55–64	221	10	84.9 [80.3; 89.0]
Women	65–74	199	10	82.7 [77.5; 87.1]
Women	≥75	138	10	62.2 [53.8; 69.6]
Women	<25	101	11	96.9 [94.0; 99.5]
Women	25–34	190	11	89.9 [85.8; 93.6]
Women	35–44	219	11	92.3 [89.0; 95.3]
Women	45–54	229	11	93.6 [90.3; 96.4]
Women	55–64	221	11	87.4 [83.2; 91.2]
Women	65–74	199	11	86.3 [81.4; 90.5]
Women	≥75	138	11	67.2 [59.3; 74.3]
Women	<25	101	12	97.5 [94.9; 99.7]
Women	25–34	190	12	91.6 [87.9; 95.0]
Women	35–44	219	12	94.0 [91.1; 96.5]
Women	45–54	229	12	94.7 [91.8; 97.4]
Women	55–64	221	12	89.5 [85.8; 93.0]
Women	65–74	199	12	89.2 [84.9; 92.8]
Women	≥75	138	12	71.8 [64.5; 78.4]
Women	<25	101	13	98.0 [95.5; 99.8]
Women	25–34	190	13	93.3 [89.8; 96.4]
Women	35–44	219	13	95.3 [92.9; 97.6]
Women	45–54	229	13	95.4 [92.9; 98.0]
Women	55–64	221	13	91.3 [88.0; 94.5]
Women	65–74	199	13	91.6 [87.6; 94.7]
Women	≥75	138	13	76.1 [69.2; 82.8]
Women	<25	101	14	98.3 [95.9; 99.9]
Women	25–34	190	14	94.7 [91.5; 97.5]
Women	35–44	219	14	96.4 [94.2; 98.3]
Women	45–54	229	14	96.0 [93.8; 98.4]
Women	55–64	221	14	92.9 [89.7; 95.9]
Women	65–74	199	14	93.5 [89.9; 96.3]
Women	≥75	138	14	80.4 [74.3; 86.4]
Women	<25	101	15	98.6 [96.4; >99.9]
Women	25–34	190	15	95.9 [93.0; 98.4]
Women	35–44	219	15	97.2 [95.1; 98.9]
Women	45–54	229	15	96.7 [94.6; 98.7]
Women	55–64	221	15	94.1 [91.1; 96.8]
Women	65–74	199	15	95.1 [92.0; 97.6]
Women	≥75	138	15	84.6 [79.2; 89.5]
Women	<25	101	16	98.8 [96.8; >99.9]
Women	25–34	190	16	96.9 [94.4; 99.0]
Women	35–44	219	16	97.7 [95.7; 99.3]
Women	45–54	229	16	97.3 [95.5; 99.1]
Women	55–64	221	16	95.2 [92.4; 97.6]
Women	65–74	199	16	96.5 [94.0; 98.4]
Women	≥75	138	16	88.5 [83.8; 92.6]
Women	<25	101	17	99.0 [97.0; >99.9]
Women	25–34	190	17	97.7 [95.6; 99.3]
Women	35–44	219	17	98.1 [96.0; 99.6]
Women	45–54	229	17	97.9 [96.3; 99.3]
Women	55–64	221	17	96.1 [93.5; 98.1]
Women	65–74	199	17	97.6 [95.7; 99.0]
Women	≥75	138	17	91.9 [88.1; 95.0]
Women	<25	101	18	99.2 [97.3; >99.9]
Women	25–34	190	18	98.3 [96.5; 99.5]
Women	35–44	219	18	98.4 [96.5; 99.7]
Women	45–54	229	18	98.5 [97.0; 99.5]
Women	55–64	221	18	96.8 [94.4; 98.6]
Women	65–74	199	18	98.4 [97.0; 99.5]
Women	≥75	138	18	94.7 [91.3; 97.0]
Women	<25	101	19	99.3 [97.7; >99.9]
Women	25–34	190	19	98.7 [97.3; 99.7]
Women	35–44	219	19	98.6 [96.8; 99.8]
Women	45–54	229	19	98.9 [97.7; 99.7]
Women	55–64	221	19	97.4 [95.3; 99.0]
Women	65–74	199	19	99.0 [97.9; 99.8]
Women	≥75	138	19	96.6 [93.5; 98.5]
Women	<25	101	20	99.5 [98.2; >99.9]
Women	25–34	190	20	99.1 [98.0; 99.8]
Women	35–44	219	20	98.7 [97.1; 99.9]
Women	45–54	229	20	99.2 [98.3; 99.9]
Women	55–64	221	20	97.9 [96.1; 99.3]
Women	65–74	199	20	99.4 [98.5; >99.9]
Women	≥75	138	20	97.8 [94.9; 99.5]
Women	<25	101	21	99.6 [98.7; >99.9]
Women	25–34	190	21	99.4 [98.7; >99.9]
Women	35–44	219	21	98.9 [97.4; >99.9]
Women	45–54	229	21	99.5 [98.8; >99.9]
Women	55–64	221	21	98.3 [96.8; 99.5]
Women	65–74	199	21	99.6 [98.9; >99.9]
Women	≥75	138	21	98.4 [95.8; >99.9]
Women	<25	101	22	99.7 [99.0; >99.9]
Women	25–34	190	22	99.6 [99.2; >99.9]
Women	35–44	219	22	99.0 [97.6; >99.9]
Women	45–54	229	22	99.7 [99.2; >99.9]
Women	55–64	221	22	98.6 [97.3; 99.7]
Women	65–74	199	22	99.8 [99.3; >99.9]
Women	≥75	138	22	98.6 [96.3; >99.9]
Women	<25	101	23	99.8 [99.3; >99.9]
Women	25–34	190	23	99.7 [99.5; >99.9]
Women	35–44	219	23	99.1 [97.8; >99.9]
Women	45–54	229	23	99.8 [99.5; >99.9]
Women	55–64	221	23	98.9 [97.7; 99.8]
Women	65–74	199	23	99.9 [99.5; >99.9]
Women	≥75	138	23	98.8 [96.9; >99.9]
Women	<25	101	24	99.9 [99.5; >99.9]
Women	25–34	190	24	99.9 [99.7; >99.9]
Women	35–44	219	24	99.2 [98.0; >99.9]
Women	45–54	229	24	99.9 [99.7; >99.9]
Women	55–64	221	24	99.1 [98.0; >99.9]
Women	65–74	199	24	99.9 [99.7; >99.9]
Women	≥75	138	24	99.0 [97.4; >99.9]
Women	<25	101	25	99.9 [99.7; >99.9]
Women	25–34	190	25	>99.9 [99.8; >99.9]
Women	35–44	219	25	99.3 [98.2; >99.9]
Women	45–54	229	25	>99.9 [99.8; >99.9]
Women	55–64	221	25	99.3 [98.2; >99.9]
Women	65–74	199	25	>99.9 [99.9; >99.9]
Women	≥75	138	25	99.2 [98.0; >99.9]
Women	<25	101	26	>99.9 [99.8; >99.9]
Women	25–34	190	26	>99.9 [>99.9; >99.9]
Women	35–44	219	26	99.4 [98.4; >99.9]
Women	45–54	229	26	>99.9 [>99.9; >99.9]
Women	55–64	221	26	99.5 [98.5; >99.9]
Women	65–74	199	26	>99.9 [>99.9; >99.9]
Women	≥75	138	26	99.5 [98.5; >99.9]
Women	<25	101	27	>99.9 [>99.9; >99.9]
Women	25–34	190	27	>99.9 [>99.9; >99.9]
Women	35–44	219	27	99.5 [98.5; >99.9]
Women	45–54	229	27	>99.9 [>99.9; >99.9]
Women	55–64	221	27	99.6 [98.7; >99.9]
Women	65–74	199	27	>99.9 [>99.9; >99.9]
Women	≥75	138	27	99.7 [99.0; >99.9]
Women	<25	101	28	>99.9 [>99.9; >99.9]
Women	25–34	190	28	>99.9 [>99.9; >99.9]
Women	35–44	219	28	99.6 [98.6; >99.9]
Women	45–54	229	28	>99.9 [>99.9; >99.9]
Women	55–64	221	28	99.7 [98.8; >99.9]
Women	65–74	199	28	>99.9 [>99.9; >99.9]
Women	≥75	138	28	99.8 [99.3; >99.9]
Women	<25	101	29	>99.9 [>99.9; >99.9]
Women	25–34	190	29	>99.9 [>99.9; >99.9]
Women	35–44	219	29	99.6 [98.8; >99.9]
Women	45–54	229	29	>99.9 [>99.9; >99.9]
Women	55–64	221	29	99.9 [99.1; >99.9]
Women	65–74	199	29	>99.9 [>99.9; >99.9]
Women	≥75	138	29	99.9 [99.6; >99.9]
Women	<25	101	30	>99.9 [>99.9; >99.9]
Women	25–34	190	30	>99.9 [>99.9; >99.9]
Women	35–44	219	30	99.7 [98.9; >99.9]
Women	45–54	229	30	>99.9 [>99.9; >99.9]
Women	55–64	221	30	>99.9 [99.3; >99.9]
Women	65–74	199	30	>99.9 [>99.9; >99.9]
Women	≥75	138	30	>99.9 [99.9; >99.9]
Women	<25	101	31	>99.9 [>99.9; >99.9]
Women	25–34	190	31	>99.9 [>99.9; >99.9]
Women	35–44	219	31	99.8 [99.0; >99.9]
Women	45–54	229	31	>99.9 [>99.9; >99.9]
Women	55–64	221	31	>99.9 [99.5; >99.9]
Women	65–74	199	31	>99.9 [>99.9; >99.9]
Women	≥75	138	31	>99.9 [>99.9; >99.9]
Women	<25	101	32	>99.9 [>99.9; >99.9]
Women	25–34	190	32	>99.9 [>99.9; >99.9]
Women	35–44	219	32	99.9 [99.1; >99.9]
Women	45–54	229	32	>99.9 [>99.9; >99.9]
Women	55–64	221	32	>99.9 [99.7; >99.9]
Women	65–74	199	32	>99.9 [>99.9; >99.9]
Women	≥75	138	32	>99.9 [>99.9; >99.9]

## Sheet: Notes
Supplementary Data Sheet 1
Content	Complete age- and gender-specific SSS-8 norm tables
Rows	2 genders × 7 age groups × 33 SSS-8 sum scores (0–32) = 462 rows.
smoothed cumulative percentile [95%CI]	SCAM-smoothed cumulative percentiles and 95%CI in square brackets.
Confidence intervals	95% CIs from 1,000 bootstrap resamples
